# Supplementary material for: Estimation of Linkage Disequilibrium and Effective Population Size in Three Italian Autochthonous Beef Breeds
Source: Animals (Basel). 2020 Jun 14;10(6):1034. doi: 10.3390/ani10061034 (PMC7341513; doi:10.3390/ani10061034)
Supplement: Supplementary file 1 [file animals-10-01034-s001.zip]

Archive with 4 entries (4 files):
- Supplem_table1.docx
- Supplem_table2.docx
- Suppl_Figure1.pdf
- Suppl_Table3.docx
